# Supplementary material for: Understanding Caregivers’ Influence on Preschoolers’ Eating Behaviors: An Integrative Review Guided by the Theory of Planned Behavior
Source: Children (Basel). 2025 Jan 29;12(2):163. doi: 10.3390/children12020163 (PMC11854435; doi:10.3390/children12020163)
Supplement: Supplementary file 1 [file children-12-00163-s001.zip]

Archive with 1 entries (1 files):
- children-3419676-supplementary.pdf
